# Supplementary material for: Unsupervised Exercise Training Was Not Found to Improve the Metabolic Health or Phenotype over a 6-Month Dietary Intervention: A Randomised Controlled Trial with an Embedded Economic Analysis
Source: Int J Environ Res Public Health. 2021 Jul 28;18(15):8004. doi: 10.3390/ijerph18158004 (PMC8345544; doi:10.3390/ijerph18158004)
Supplement: Supplementary file 1 [file ijerph-18-08004-s001.zip]

Archive with 1 entries (1 files):
- ijerph-1276112-supplementary.pdf
